# Supplementary material for: MicroRNA Gene Expression Signature Driven by miR-9 Overexpression in Ovarian Clear Cell Carcinoma
Source: PLoS One. 2016 Sep 9;11(9):e0162584. doi: 10.1371/journal.pone.0162584 (PMC5017778; doi:10.1371/journal.pone.0162584)
Supplement: S1 Data — (XLSX) [file pone.0162584.s001.xlsx]

## Sheet: final
Histological type	OCCC	OCCC	OCCC	OCCC	OCCC	OCCC	OCCC	OCCC	OCCC	OCCC	OCCC	OCCC	OCCC	OCCC	OCCC	HGSC	HGSC	HGSC	HGSC	HGSC	HGSC	HGSC	HGSC	HGSC	HGSC	HGSC	HGSC	RMG-1
hsa-let-7a	29.9635	30.9752	30.9639	29.9638	29.9594	29.9533	30.9847	25.969	27.9474	29.9676	27.9627	31.9659	30.9573	28.9621	28.9746	27.9701	26.9613	27.9521	29.966	27.9512	28.9625	27.9738	28.9705	27.9633	27.9597	26.9621	26.973	32.9782
hsa-let-7b	25.9432	26.9415	26.9419	25.9373	24.9338	25.9371	24.9401	21.9353	24.9307	25.9372	23.9307	27.9558	28.935	24.9361	24.956	25.9396	24.9405	24.932	25.9337	25.9418	25.9315	24.9404	25.9358	25.9393	26.9291	24.9332	23.9664	30.9551
hsa-let-7c	30.9256	32.9294	31.9253	30.9297	29.9279	31.9372	30.9313	26.9241	29.9239	31.9306	29.9411	32.9328	32.9333	30.9274	29.9271	28.9247	27.926	29.921	29.9226	28.9236	29.9315	25.9262	28.9264	29.934	29.9267	28.9214	28.9263	34.9261
hsa-let-7d	30.9306	30.9316	31.9336	29.915	30.9132	29.911	30.9337	26.9113	29.9278	30.9079	28.9121	30.9186	30.9279	30.9152	28.9154	27.9167	28.9188	28.9156	30.9338	28.914	29.926	26.91	28.9159	27.9284	31.9268	26.91	28.9144	31.9236
hsa-let-7e	28.9453	29.9576	28.9567	27.9542	29.9477	28.947	28.9506	25.9448	27.9375	28.9336	27.9467	29.9425	27.9337	28.9508	27.9367	25.9404	27.9542	28.9463	28.9355	27.9324	28.9354	25.9443	27.9332		27.936	25.94	26.943	31.9377
hsa-let-7f	26.9282	26.9275	27.9346	25.9296	27.9284	26.923	27.9291	23.92	26.926	28.9247	25.9233	28.9411	27.9321	27.9288	26.9308	24.9209	25.9301	26.9411	27.9261	26.9234	26.9374	24.9331	26.9384	25.9256	26.9278	24.9217	25.9198	27.9291
hsa-let-7g	25.9208	26.9195	26.9298	24.9196	26.9212	25.931	26.9219	22.9256	24.9225	26.9196	24.9235	27.9197	25.9176	26.9234	25.9279	25.9195	24.9221	24.9144	26.9236	25.9102	25.9168	25.927	25.9221	25.9219	27.9215	24.926	25.9181	27.9187
hsa-let-7i	27.9256	28.9294	29.9316	28.9415	28.9249	28.9303	28.9212	26.9222	28.9307	28.919	28.9398	28.9247	29.9199	28.9233	27.9241	26.919	27.923	27.9191	28.9269	28.9299	27.9326	25.9226	28.923	26.9204	29.9186	26.9219	27.9238	31.9325
hsa-miR-1	33.9591	36.936	35.9373	35.9419	33.9448	32.9311	32.9649	34.9409	33.9354	36.9358	31.9492	35.9408	36.9306	33.9349	34.9505	34.9586	28.9381	32.9543	35.9659	33.9361	34.9723	31.9221	33.9357	34.9312	35.944	35.932	32.9298	36.9356
hsa-miR-100	32.9726	32.9662	30.9601	30.9734	29.9686	32.9622	30.9655	29.9734	30.9669	32.9589	29.9616	32.9705	35.9612	32.9697	28.9619	29.9714	27.9685	31.9673	31.97	29.965	30.9599	28.9759	30.9611	29.9658	29.9843	29.9691	29.9593	35.963
UniSp3 IPC	23.9552	24.9671	23.9735	23.9557	23.9589	22.9259	22.9252	23.9481	22.9207	22.933	22.9221	23.9525	22.9304	22.9251	23.947	22.9266	22.9321	22.9264	22.931	22.9249	22.9268	22.9276	22.9281	22.9224	22.9146	22.9241	22.9169	23.9488
hsa-miR-101	26.9102	27.912	27.9134	26.915	27.9107	26.9089	27.9107	25.92	27.9066	27.9067	27.9251	29.9102	28.9065	28.91	26.9109	26.9083	26.9086	27.9189	28.919	26.9093	27.9282	24.9172	26.9105	27.9141	25.9113	26.9171	26.909	29.9151
hsa-miR-103	25.9236	25.9157	25.9398	25.9242	26.916	25.4632	25.9124	23.9149	25.9203	25.915	25.929	26.9267	25.9196	25.9147	25.9215	24.9206	24.9219	25.9176	26.9217	26.9293	26.9215	24.9359	26.9227	24.9177	23.9124	24.9221	24.9118	27.9174
hsa-miR-106a	27.9245	27.9209	28.9253	27.9181	29.9136	26.9203	27.9099	23.9137	26.9257	27.9242	26.9031	27.9209	27.9121	26.9136	27.9171	24.9128	26.9132	27.9138	27.9197	26.9084	26.9164	25.9091	27.9121	25.9162	25.9186	24.9232	25.9105	26.9214
hsa-miR-106b	31.9453	31.9483	31.9445	31.9462	33.9517	32.9522	32.9477	27.9452	30.9428	31.9429	31.9498	32.9437	31.9414	30.9414	31.9422	29.9484	29.9386	30.9433	30.937	30.9429	29.9263	29.9487	30.9529	29.9356	30.9369	29.9655	29.929	34.9557
hsa-miR-107	27.9143	27.9065	26.9177	26.9205	27.9136	26.9121	27.9262	24.914	26.9288	26.8817	26.9255	27.9135	27.9315	26.9322	26.9215	24.9218	25.9089	26.9238	27.9271	27.9429	27.9377	24.9183	27.9191	24.9159	24.9199	25.9208	25.9156	28.9158
hsa-miR-10a	35.9289	34.9186	29.9196	32.9352	32.9223	30.9244	36.9874	25.9221	35.9226	34.9272	36.9155	31.9155	35.9273	29.919	34.9322	28.9161	30.922	29.9217	29.9217	30.917	32.9282	29.9219	35.9233	29.9252	32.9151	30.914	28.9265	28.9211
hsa-miR-10b	31.9204	28.9206	29.9218	28.9189	30.9203	31.9219	28.9171	22.9264	29.9221	28.9197	26.9216	29.9206	33.9203	27.9328	27.9239	29.9244	27.9313	31.9213	31.9187	28.9215	30.9174	28.9302	30.9191	27.9213	29.9215	26.9195	28.9209	31.9239
hsa-miR-125b	26.9702	27.9724	26.9677	25.9719	23.9791	25.9715	24.9715	22.9857	24.9737	27.9728	23.9636	26.9593	30.9801	26.961	23.9751	23.9585	22.9732	26.9884	25.9723	23.9638	25.9731	21.9704	25.9782	25.9702	21.9593	24.9639	23.9777	33.974
hsa-miR-126	26.922	25.9143	25.9092	25.9109	26.914	26.9171	25.926	24.9135	26.9125	27.9167	24.9174	27.9167	26.9139	26.9188	23.9131	26.9153	25.9114	27.91	27.9133	26.9162	26.9121	25.9088	26.9106	26.9168	26.9132	26.92	26.9105	34.9122
hsa-miR-130a	31.9255	31.926	29.9157	29.9313	30.93	32.9271	30.9251	27.9292	30.9234	30.927	29.9232	33.936	32.9288	30.9294	28.9189	27.9253	27.9246	28.9173	30.9252	28.9226	28.9197	26.9167	29.9288	28.9246	27.9393	27.9179	29.921	32.9243
hsa-miR-132	31.9236	31.9201	31.9192	31.9259	31.9178	31.9174	30.9184	30.9187	31.9189	31.9141	30.9224	31.9245	32.9294	30.9171	29.9198	32.9181	30.9165	32.9275	31.9168	32.9219	32.9222	30.921	33.941	32.9213	31.9263	31.9216	31.9186	35.9114
UniSp6 CP	23.9683	23.9701	23.98	23.9649	23.9653	22.9593	23.9726	22.9626	22.9551	22.9618	22.9466	22.9554	22.9575	22.9668	22.9569	22.97	22.9602	22.9575	22.9666	22.9604	22.9657	22.9628	22.9608	22.9585	22.9488	22.9668	22.966	21.9573
hsa-miR-133a	35.9421	37.1212	36.9501	36.9817	35.9312	34.928	33.9332	35.9459	35.9346	35.9317	33.9433	36.929	37.0681	35.9368	35.9356	36.9329	31.9374	35.9344	36.9346	35.9372	35.9332	34.9378		36.9293	36.9467	37.0974	34.929	37.0605
hsa-miR-141	25.9468	25.9287	24.9254	24.9346	28.9358	24.9266	26.9318	23.9453	24.9177	24.923	25.9191	28.9511	25.9221	25.9303	26.9273	23.9199	23.9271	23.9171	25.9284	24.9193	23.9213	22.9267	24.9244	24.9238	24.9303	24.91	23.9181	27.9377
hsa-miR-143	25.9617	26.9742	25.9551	25.9531	24.9593	25.9533	24.9627	27.9664	24.9391	27.9626	23.9545	27.9582	27.9589	25.9528	23.9516	24.9494	23.9637	25.9478	26.9538	26.9551	25.955	25.9595	25.9446	25.9467	25.9532	26.9444	24.9413	37.2581
hsa-miR-145	26.9333	27.942	27.9357	26.9295	24.9168	26.9275	24.9344	27.9196	25.9231	27.9148	23.9187	27.9138	28.9179	26.9173	23.912	26.9317	24.9216	26.9172	26.9153	27.926	25.9149	25.9161	27.9121	26.9139	25.9172	28.9236	25.9292	37.1372
hsa-miR-146a	32.9242	34.9156	34.9255	32.9164	31.9079	29.9157	34.9143	30.927	32.931	33.9283	33.9232	32.9212	36.9504	32.9133	32.9201	31.9154	29.9261	31.9231	31.9229	30.9191	33.9259	30.9197	30.9211	31.9134	32.9095	29.9324	31.9285	37.2775
hsa-miR-148a	29.9838	28.9654	29.9783	26.9743	27.9609	26.9816	28.9669	23.9729	25.9611	27.9539	27.9546	29.9604	29.9652	29.9634	27.9699	27.9662	25.9597	26.9746	26.9569	28.963	27.9548	25.9705	27.9481	27.9752	25.9467	27.9727	26.967	33.954
hsa-miR-149*	36.9278	37.0676	37.0139	37.1171	35.9273	34.9228	36.9247	34.9312	36.9311	36.919	35.9209	35.9181	36.9295	35.9195	36.9233	33.9305	36.9177	36.9624	35.9237	35.9115	35.9178	34.9328	35.9213	34.9194	35.9243	37.0292	35.9186	36.9927
hsa-miR-150	28.9447	32.9386	30.9462	29.936	29.944	27.9356	31.9399	30.9451	29.9322	30.9357	29.9255	29.9316	33.9351	29.9519	27.9336	30.9377	28.939	29.9328	31.9332	30.9381	30.9407	28.9365	27.9289	30.9357	32.9293	26.9217	29.9463	37.0114
hsa-miR-155	29.9234	32.9134	31.9121	30.9061	31.9094	27.9083	32.9152	30.9078	28.9092	32.9205	31.9104	31.9101	33.9045	29.9099	29.9076	29.9047	29.9058	28.9045	30.9154	29.9092	30.9112	30.9151	28.9123	28.9081	32.9075	26.9075	30.9162	37.4784
hsa-miR-15a	25.936	26.9241	26.9315	25.9338	27.9424	26.9382	26.9301	23.9351	26.9336	27.9402	25.928	27.9431	26.9235	25.9294	26.934	25.9271	26.9448	25.9327	26.9243	25.9319	26.9303	25.9315	27.9358	25.93	25.92	25.9336	24.9284	27.9266
hsa-miR-15b	28.9373	27.9245	27.9287	27.9288	29.9307	27.937	28.9246	24.9246	27.929	28.9218	27.939	28.9441	27.9202	27.9258	27.9263	26.9271	26.9205	26.9228	26.9246	26.9225	26.9215	26.9254	27.918	25.9267	26.9302	25.9189	25.9155	28.915
UniSp3 IPC	23.9569	23.9515	23.9582	22.9333	22.9305	22.9224	22.9316	22.9342	22.9176	22.931	22.9266	22.9199	22.9293	22.9155	22.9324	22.9253	22.9247	22.9186	22.9271	22.9224	22.9257	22.9371	22.9259	22.9267	22.9172	22.9202	22.9132	22.9398
hsa-miR-16	26.9531	26.9477	27.9527	25.9418	27.9454	25.9323	26.9348	22.9414	25.9336	26.9261	25.9393	25.9281	26.9442	25.931	25.9367	24.9268	25.9407	24.9246	25.9264	25.9423	25.933	24.9309	25.9317	24.9427	24.9273	24.9321	23.9208	27.9346
hsa-miR-17	31.925	31.9204	32.9291	31.9101	32.9176	30.9258	31.9221	27.9191	30.9249	31.9277	30.9196	31.9205	30.9162	30.9183	31.9133	27.9231	30.919	31.9151	30.9177	30.9224	30.9227	28.927	31.9256	29.9164	29.922	28.9232	29.9157	30.9181
hsa-miR-181a	29.9224	30.929	28.9344	27.9318	27.9282	27.9261	27.9282	24.9233	26.9226	29.9289	27.9389	29.9362	29.9347	28.9383	25.9274	25.9347	28.9243	28.9335	27.9134	27.9107	28.9345	26.9326	28.9448	27.9227	26.9285	26.918	27.9229	30.9375
hsa-miR-181b	33.9484	33.9413	32.9557	31.9327	31.938	31.9342	31.9451	27.9383	30.9429	32.9298	30.9487	33.9314	33.9502	31.9299	29.9333	27.9443	31.9297	31.9445	31.9369	30.9193	31.9366	29.9388	31.9504	30.9554	29.9253	29.9202	30.9263	33.9367
hsa-miR-181d	36.9312	35.9155	35.9038	32.9109	34.9144	34.9081	32.9203	28.9149	32.9209	32.8913	32.9202	36.9018	36.9053	34.9084	33.9178	30.9217	31.9081	30.9333	32.9034	30.9164	32.9032	29.9084	34.9065	30.9193	32.9103	32.9081	32.9198	37.1736
hsa-miR-182	29.9607	29.9344	29.9398	28.9549	33.9685	30.9241	29.9656	25.9436	29.9543	31.9338	29.949	30.9364	31.9314	29.9359	31.9284	27.9392	29.9323	31.9262	31.9592	31.9465	30.9283	32.956	30.9524	28.9348	28.9399	29.9589	27.9475	30.9172
hsa-miR-183	33.9599	33.9468	33.953	31.9356	35.9414	34.9282	32.9431	28.9381	32.942	34.9503	33.9344	33.9356	35.9508	33.944	34.948	31.9421	33.9445	34.9313	34.9417	31.9361	34.9351	34.924	33.9257	31.9263	30.9446	32.9356	2.403	35.9547
hsa-miR-186	29.9286	29.9245	28.928	29.9519	29.9123	28.9205	29.9335	27.9239	29.9471	29.9163	28.9451	29.9186	30.9452	29.9296	28.9325	28.9133	27.9196	29.9223	29.9192	29.9219	28.9428	25.9414	28.9188	28.9499	28.9452	28.9486	27.9322	30.9155
hsa-miR-18a	31.9321	31.9287	31.9264	31.9302	33.9308	31.9283	32.9279	29.9287	30.929	31.9321	31.9358	32.9308	31.9329	31.9207	32.9285	28.9292	31.9274	32.9243	31.9332	31.9302	30.9325	30.9315	30.9322	29.9288	31.9225	29.9263	30.9234	30.9242
hsa-miR-191	28.9459	29.9465	28.9542	27.9229	29.9219	27.9438	28.9345	26.9265	28.9365	27.9121	27.9271	29.9314	28.9323	27.9224	27.9255	28.9328	27.9143	28.9365	29.9204	29.9237	29.9152	28.9332	28.9362	27.9176	26.9234	27.9249	28.9167	30.9262
hsa-miR-192	29.9123	31.9136	32.9127	28.9077	31.9106	30.909	30.9214	28.916	30.9177	31.9077	29.9023	32.9137	31.908	32.9142	31.9068	30.9079	29.9065	30.9072	30.9126	31.9169	31.9193	28.9209	33.9165	29.9192	29.9186	28.912	31.9078	32.9156
UniSp3 IPC	23.9552	23.9444	23.9512	22.928	24.9534	22.9226	22.927	22.9294	22.9277	22.9278	22.9296	22.9241	22.9268	22.9187	23.9498	22.9221	22.9226	22.9279	22.9279	22.9221	22.9218	22.9242	22.923	22.9194	22.9175	22.9192	22.9201	23.9553
hsa-miR-194	30.947	33.9551	34.9553	29.9483	33.9445	32.9611	31.9464	29.9497	32.9609	32.9425	31.9477	33.9555	33.9612	33.95	33.9723	32.9528	31.9367	31.9473	32.9482	32.9571	32.9408	30.9551	34.9495	31.9347	31.9534	29.9445	32.931	33.9484
hsa-miR-195	26.9445	28.9554	28.9472	27.9465	27.949	28.9416	26.9367	23.9423	28.9366	29.956	25.9364	29.9378	31.957	28.9355	24.9359	27.938	26.9449	28.9483	28.9462	27.9341	27.9376	28.9449	29.9362	27.9545	27.9439	26.9349	27.933	36.9454
hsa-miR-196a	34.9165	33.9223	29.9067	29.9117	32.9213	33.9187	36.9167	30.9142	32.915	31.9157	33.9112	31.9087		31.9144	37.0948	36.958	36.9115	34.9115		37.0983	34.9161	34.9129	35.9383	32.9105	33.9101	34.911	29.915	36.9178
hsa-miR-19a	30.9352	31.9407	31.9431	30.9422	31.9301	30.9451	31.9408	27.9409	29.9374	31.95	30.9516	32.9329	30.9384	30.9422	31.9432	27.9388	28.9266	30.9391	29.9318	29.9402	29.9497	27.9424	29.9496	28.9297	29.9509	28.9435	27.9273	30.9429
hsa-miR-19b	25.958	26.9385	26.9423	25.9523	26.9471	25.9395	26.951	22.9526	24.9334	25.9378	25.9332	27.9578	26.9547	25.9348	25.9387	22.9336	24.9309	25.9323	24.921	24.9533	24.9248	22.9307	25.949	24.9212	23.9326	23.9349	23.948	25.9299
hsa-miR-200a	25.9222	26.9174	25.9211	26.9353	29.9196	27.9143	27.9217	24.9155	26.9336	27.922	28.9215	28.9177	28.9183	27.9254	27.9177	24.9203	26.9081	26.9203	25.9163	26.9199	27.9115	25.914	26.918	25.9144	25.9109	28.9209	24.9197	29.9379
hsa-miR-200b	26.9761	27.9743	26.9804	26.9768	30.9798	27.9882	27.9777	23.9665	25.9622	27.9767	27.9677	27.9712	27.9559	26.9763	27.972	24.9719	27.9779	26.9865	25.9759	25.9686	27.9792	25.9759	26.9738	25.9543	26.9818	27.9764	24.9801	28.9668
hsa-miR-200c	24.9161	24.9168	23.9245	24.9367	28.9408	24.9133	24.9106	22.9206	24.9149	24.919	25.9315	25.9135	25.9372	24.9147	25.9218	23.9252	23.9345	23.913	24.9128	24.9207	24.9333	23.9172	24.9152	24.9131	24.9276	23.926	23.9339	26.9139
hsa-miR-202	34.93	36.9498	32.9486	34.9315	30.9323	35.9323	30.9337	37.3068	37.0025	35.9284	30.9434	35.9368	36.9411	34.9354	30.9382	35.9428	32.923	37.1277	34.9297	34.9319	32.9384	38	37.598	34.9289	35.93	37.1111	32.9366
hsa-miR-203	30.9699	30.9773	31.9578	30.9699	35.9563	29.9453	30.9626	31.9611	29.9644	32.9596	30.969	31.9456	31.9639	28.9567	32.9673	28.9511	34.9615	32.9585	31.9491	30.9508	34.9628	32.9694	32.9558	29.9523	31.9755	30.9613	29.9512	35.9467
hsa-miR-205	31.9286		28.9137	27.9101	28.9087	33.9162	35.9224	21.9354	25.9186	29.9152	26.9091	30.912	30.907	30.9083	31.9125	26.9166	28.9188	26.9102	24.9177	34.9209	31.9108	34.9127	34.9284	25.9011	29.9345	30.9117	23.9054	28.9283
hsa-miR-206					37.1723	37.2685		37.1161	37.1039				14.4187			37.0645	36.978	37.1715	37.216	37.1058		37.1397			37.0834
hsa-miR-20a	26.9209	27.9064	28.9165	26.9135	28.9146	26.9146	27.9078	22.9228	25.9123	26.9099	26.9112	27.9083	26.9134	26.9118	27.91	23.9087	26.9142	26.9319	26.9039	25.9081	25.91	24.914	26.9112	25.9155	25.9166	24.9004	24.9111	26.9116
hsa-miR-20b	36.9962	35.9425	35.9328	36.9304	37.1308	37.0004	36.9408	30.9235	32.9281	36.9216	36.9308	33.9266	35.939	36.9277	35.9251	33.9268	34.9339	34.9352	36.929	35.9177	34.9205	35.9273	34.9247	31.923	36.9521	35.9226	34.9289	36.9534
hsa-miR-21	21.942	21.9453	21.9489	20.937	22.9389	21.9318	21.9277	21.9384	21.9581	21.9367	21.9336	22.9335	22.9367	21.928	21.9425	22.9476	21.9262	22.9453	22.9273	23.9396	23.9358	22.9347	22.933	21.9226	23.9534	21.9327	20.9415	23.9408
hsa-miR-210	28.9445	29.9439	27.9424	27.9305	29.9307	29.9258	27.9345	28.9292	28.9356	28.9184	28.9202	28.9317	27.9265	27.9187	27.932	27.9277	26.9231	28.9327	29.9333	29.9294	30.9173	29.9217	28.9178	27.9281	28.9206	28.9379	27.9277	30.92
hsa-miR-214	31.917	34.9222	32.9338	32.9346	28.9187	30.9182	29.9298	34.9187	29.9282	32.9228	29.9302	33.9223	34.9163	31.9241	28.9283	31.9293	29.9224	31.9348	31.9209	31.9157	31.9396	30.9206	31.9222	31.933	31.9186	34.9252	30.9277	37.1144
hsa-miR-215	31.9191	33.9154	34.9323	29.9352	33.9027	32.9054	31.9217	29.9308	32.9236	33.9155	31.9156	34.9117	33.9169	33.9125	33.9116	32.9211	31.9278	32.9114	32.9161	32.915	32.9187	30.9102	34.9173	31.9084	31.9204	29.94	33.9178	34.9191
SNORD38B	23.9095	23.9127	24.9092	24.9144	24.9116	23.9155	24.916	21.9112	23.9113	24.9115	22.9075	24.9164	24.9132	24.9049	23.9184	23.9132	23.9109	23.9078	23.8991	22.9095	22.906	20.9074	23.9168	23.9135	21.9172	22.9191	22.9117	25.9165
hsa-miR-22	30.9275	31.9408	30.9361	30.9431	29.9429	29.9313	29.9317	31.9355	30.9346	31.9465	29.9335	31.9314	31.9302	30.9498	29.9468	29.9272	28.9323	29.9402	30.9417	30.9316	31.9499	29.9298	30.9485	30.9512	29.9417	29.9308	29.9407	32.929
hsa-miR-221	30.9221	30.9324	29.9325	29.9157	28.9165	30.9247	27.9138	26.9285	28.9128	32.9115	26.9065	30.9287	29.9166	27.9104	28.9305	26.9124	27.916	26.9092	26.9172	28.9109	27.9215	26.9037	27.9082	26.9128	25.9078	28.9057	26.9001	29.9353
hsa-miR-222	28.9054	28.9098	28.9202	28.9112	27.9239	28.9196	27.9235	25.9076	27.9039	30.9101	25.9092	28.9051	29.9077	27.9053	26.9137	26.904	27.9043	24.8907	26.911	27.9205	26.9103	25.9138	26.9075	26.9083	24.903	27.9061	25.9173	28.9172
hsa-miR-223	27.9003	28.9163	28.9166	28.9089	26.9069	28.9121	28.9001	27.9116	28.9139	29.905	28.9191	24.9109	29.902	27.9043	27.9002	28.913	28.9262	28.9121	29.9057	28.9183	27.9087	28.9193	28.8983	28.9069	30.9004	26.9055	24.909	8.71424
U6	26.9419	26.9383	31.9197	25.9284	26.924	27.9255	27.9184	26.9238	27.9184	29.9192	29.9361	26.9296	28.9198	30.9204	25.9288	24.9157	25.9234	26.9238	26.9164	26.913	25.9226	22.9337	22.9305	23.9157	22.9237	25.9224	25.9375	28.9417
hsa-miR-23a	27.9241	28.9382	26.9335	25.9231	26.9277	26.9213	26.9261	23.9211	25.9286	27.9195	26.9183	27.9216	27.9288	26.9296	25.9281	25.9234	25.922	25.9195	27.9543	23.923	24.9267	22.9248	27.9273	24.923	25.9217	25.9161	25.9168	28.924
hsa-miR-23b	26.9239	27.9296	27.9234	24.9229	26.9271	27.931	26.9416	25.9243	26.9209	27.919	26.9351	27.9286	28.9366	27.9221	26.9229	25.9219	24.9215	26.93	26.9177	25.9199	25.9189	22.9203	26.919	24.9188	23.9221	24.925	25.9212	28.9191
hsa-miR-24	25.927	25.919	24.9163	23.9176	24.9137	25.9295	24.9132	23.9312	24.9085	25.913	24.9256	25.9194	25.9121	25.927	24.9267	24.9283	23.9135	24.9172	25.9286	23.9332	24.9261	21.9114	25.9194	23.9084	23.9245	23.9301	24.93	26.9189
hsa-miR-25	30.9166	29.9118	29.9185	30.9102	30.924	30.9165	30.9166	25.9157	29.9168	30.9129	29.9215	29.9252	30.9135	29.9127	30.9103	27.9219	28.9191	29.9099	29.9112	29.9117	28.904	27.9179	28.9187	28.9155	30.9075	27.916	28.9128	32.9141
hsa-miR-26a	25.96	26.9671	26.9783	25.9668	25.98	25.9682	25.9725	22.9706	25.967	26.9517	24.9563	26.9667	26.9752	25.9492	24.9657	24.9761	23.9819	25.9516	25.9971	24.9762	24.9836	21.9612	25.9686	24.96	23.9782	23.9759	23.9613	29.9808
hsa-miR-26b	27.928	28.9413	27.9354	27.936	28.9254	27.9283	27.9283	24.9317	28.9338	28.9265	27.9277	29.9338	28.9287	27.9255	27.9433	27.9536	26.9251	28.9319	28.9236	27.9245	28.9372	25.9315	28.9352	26.9199	26.9263	27.9295	27.9263	31.9263
hsa-miR-27a	27.9605	27.9569	26.9568	25.9647	25.96	26.9509	26.9661	23.956	25.9641	27.9556	26.9596	27.9665	27.9565	26.9699	25.9661	24.9598	24.9579	25.9686	25.9529	23.9541	24.9604	22.9672	26.9603	24.9691	24.9686	24.9502	25.9639	28.9604
hsa-miR-27b	27.9565	28.9615	27.9573	25.9616	26.9593	27.96	26.9518	25.9628	26.9506	27.9494	26.9579	27.9627	28.957	27.9517	26.9565	25.9563	25.9528	26.9665	26.951	25.952	26.9573	22.9523	27.957	24.9547	24.9622	24.9536	25.9533	29.9675
hsa-miR-29a	27.9318	26.9345	28.94	26.9441	25.9332	25.924	26.9285	24.9268	27.9345	27.9246	26.9456	27.9303	28.9255	28.9259	25.9254	27.9252	26.9236	26.926	25.9283	25.9291	26.9347	23.9196	24.9214	26.9312	23.9304	25.9362	24.9287	27.9344
hsa-miR-29b	28.9398	29.9428	29.9355	27.9452	28.9356	27.9372	28.9388	26.9369	29.9411	28.9329	27.9365	31.9418	31.94	31.9398	28.9406	29.9339	27.943	28.9425	27.9385	27.94	29.9437	26.9326	27.9404	28.9292	25.9312	27.9379	26.9383	29.9378
hsa-miR-29c	28.928	27.9248	29.9304	26.9248	26.9216	26.9231	26.9259	24.9205	27.924	27.9161	26.9146	28.9254	29.9207	28.9124	26.9188	27.9112	26.9122	26.9156	26.9294	25.9224	26.9241	24.9236	25.9208	26.9314	24.9276	25.9273	25.916	28.9167
hsa-miR-30b	25.941	24.9356	26.9376	25.9495	27.9333	25.9405	25.9389	24.9401	25.9401	26.9335	25.9297	26.9345	24.9222	25.9386	25.9337	25.9361	26.9299	26.9443	27.9422	25.9206	26.9311	23.9445	25.9285	24.9378	25.9482	24.9274	26.9498	29.9272
hsa-miR-30c	25.943	25.9456	26.9342	24.9203	27.9376	25.9304	24.9144	23.9235	26.9289	25.921	25.9384	26.9201	25.9186	24.9311	25.9363	25.9174	25.9366	26.9261	26.9184	26.9277	25.9096	22.9249	26.928	25.914	23.9158	25.9362	24.9202	25.9196
hsa-miR-30d	31.9586	30.9561	31.9382	29.9352	32.9474	30.948	30.96	29.9516	29.9399	30.932	29.9318	30.9481	28.9314	29.938	29.9342	29.9317	31.9429	30.9339	31.9485	29.9323	30.9342	28.9451	30.9312	28.9367	30.9532	28.9377	30.9517	34.9371
hsa-miR-31	36.9345	35.9257	29.9168	26.9152	30.914	35.9149	29.922	34.9098	27.9155	28.9157	29.9096	30.9126	31.9305	27.915	30.9193	34.9088	35.9126	30.9129	31.918	28.9142	28.9149	25.9148	26.9172	32.9115	35.9114	32.91	34.9107	28.9181
hsa-miR-34a	26.9186	26.9271	26.9159	26.9243	26.9183	26.9166	26.9168	25.9197	26.9265	27.9237	26.9117	27.9144	27.9194	27.912	26.924	28.9237	26.9115	27.9175	27.922	28.9332	28.9433	26.9207	27.9201	26.9298	27.9421	28.9272	25.92	28.9129
SNORD49A	23.899	23.9083	24.9127	23.9157	24.904	23.9073	24.9203	21.908	23.908	24.9277	22.9014	25.9121	23.9125	25.9102	23.9067	22.901	23.9099	23.9071	23.9105	24.9108	22.9062	23.9049	23.9074	23.9066	22.898	23.9027	22.9074	25.9093
hsa-miR-423-5p	31.9442	32.963	31.9641	31.9307	31.9437	30.9541	31.9483	29.9483	30.9407	30.938	30.9521	31.9294	30.9381	31.9374	30.9433	30.9328	30.9393	30.9395	31.9402	31.9405	31.9399	29.9458	30.9471	29.9417	29.9479	29.946	30.9495	32.9335
hsa-miR-7	35.9532	34.9444	35.9592	33.9606	36.9523	33.9445	34.9441	33.9398	34.9528	35.9352	31.9475	34.9354	34.9384	34.9546	35.9388	32.9301	33.9512	33.9473	34.9338	35.9365	28.9378	30.9573	31.9493	29.935	29.9374	30.9358	34.9457	35.9412
hsa-miR-9	31.9197	30.9197	32.9162	31.9094	33.9141	32.9291	32.9149	29.9154	28.9175	30.9149	31.9182	31.9078	32.9159	33.9153	31.9155	32.9069	31.919	33.9167	35.9146	34.9267	33.9249	36.9397	33.9151	33.9108	33.9064	32.9184	31.9133	34.9214
hsa-miR-92a	27.922	29.9272	29.9271	27.9231	28.9302	27.9317	27.9203	23.921	26.9194	27.9197	26.9193	27.9247	27.9161	26.9247	26.9221	24.9206	26.9219	27.9165	26.919	25.9195	25.9211	24.9256	27.931	25.921	34.9753	24.9138	24.9184	27.9252
hsa-miR-92b	30.9238	33.931	32.9283	31.9254	32.9297	30.9257	31.9274	27.928	31.9244	33.9277	32.9305	31.9302	32.9307	29.9249	32.9332	30.9252	30.9286	33.931	31.9333	30.9263	30.9243	27.9253	30.9303	28.9224	30.9253	29.9251	30.9273	34.9319
hsa-miR-93	27.9163	26.9167	26.918	27.9194	29.9185	27.9161	27.9162	23.9154	26.9176	27.9139	27.918	27.9173	27.9203	26.9161	27.9165	25.917	25.9174	26.9217	27.9189	26.9186	26.9146	26.917	26.9146	25.9199	26.9236	25.9176	26.9202	29.9167
hsa-miR-99a	27.9398	29.9421	28.9362	28.9564	25.9437	27.9428	26.9503	24.9457	27.9476	29.9387	25.9433	29.9387	31.9534	28.9287	26.9492	25.9439	23.9347	28.933	26.9405	25.9391	25.9276	21.928	25.931	26.9481	26.9487	26.9441	26.9331	35.932
Blank (H20)
